# Supplementary material for: Erythrocyte and Platelet Indices at Admission and Discharge Stratify Long-Term Cardiovascular Risk After Invasive Treatment of Myocardial Infarction
Source: J Clin Med. 2026 Jun 9;15(12):4455. doi: 10.3390/jcm15124455 (PMC13301232; doi:10.3390/jcm15124455)
Supplement: Supplementary file 1 [file jcm-15-04455-s001.zip]

Archive with 1 entries (1 files):
- jcm-4310640-supplementary.pdf
